# Supplementary material for: Development of Primer Panels for Amplicon Sequencing of Human Parainfluenza Viruses Type 1 and 2
Source: Int J Mol Sci. 2024 Dec 6;25(23):13119. doi: 10.3390/ijms252313119 (PMC11641795; doi:10.3390/ijms252313119)
Supplement: Supplementary file 1 [file ijms-25-13119-s001.zip]

Archive with 3 entries (3 files):
- Supplementary table.xlsx
- Supplementary_Figure_S1.pdf
- Supplementary_Figure_S2.pdf
