# Supplementary material for: Development of Primer Panels for Amplicon Sequencing of Human Parainfluenza Viruses Type 1 and 2
Source: Int J Mol Sci. 2024 Dec 6;25(23):13119. doi: 10.3390/ijms252313119 (PMC11641795; doi:10.3390/ijms252313119)
Supplement: Supplementary file 1 [file ijms-25-13119-s001.zip › Supplementary table.xlsx]

## Sheet: S1a
Table S1a. Genbank accession numbers of hPIV1 strains used to design the panel of primers
Accession numbers	Strain_or_isolate	Geo_loc_name	Country code	Region	Year	Clade
NC_003461	Washington 1964	USA	USA	North America	1964
OQ981711	HPIV1/China_Beijing/BCH288/2021	China	CHN	Asia	2021	B
OQ981710	HPIV1/China_Beijing/BCH20210137/2021	China	CHN	Asia	2021	B
OQ981709	HPIV1/China_Beijing/BCH20210111/2021	China	CHN	Asia	2021	B
OQ981708	HPIV1/China_Beijing/BCH20210093/2021	China	CHN	Asia	2021	B
OQ981707	HPIV1/China_Beijing/BCH20210081/2021	China	CHN	Asia	2021	D
OQ981706	HPIV1/China_Beijing/BCH20210017/2021	China	CHN	Asia	2021	D
OQ981705	HPIV1/China_Beijing/BCH20200786/2020	China	CHN	Asia	2021	B
OQ981704	HPIV1/China_Beijing/BCH20200782/2020	China	CHN	Asia	2020	B
OQ981703	HPIV1/China_Beijing/BCH20200781/2020	China	CHN	Asia	2020	B
OQ981702	HPIV1/China_Beijing/BCH20200698/2020	China	CHN	Asia	2020	B
OQ981701	HPIV1/China_Beijing/BCH20200226/2020	China	CHN	Asia	2020	D
OQ981700	HPIV1/China_Beijing/BCH20180919/2018	China	CHN	Asia	2018	B
OQ981699	HPIV1/China_Beijing/BCH20180797/2018	China	CHN	Asia	2018	B
OQ981698	HPIV1/China_Beijing/BCH20180770/2018	China	CHN	Asia	2018	B
OQ981697	HPIV1/China_Beijing/BCH20180721/2018	China	CHN	Asia	2018	B
OQ981696	HPIV1/China_Beijing/BCH20180405/2018	China	CHN	Asia	2018	D
OQ981695	HPIV1/China_Beijing/BCH20170584/2017	China	CHN	Asia	2017	B
OQ981694	HPIV1/China_Beijing/BCH20170345/2017	China	CHN	Asia	2017	B
OQ981693	HPIV1/China_Beijing/BCH20170252/2017	China	CHN	Asia	2017	B
OQ981692	HPIV1/China_Beijing/BCH20170219/2017	China	CHN	Asia	2017	B
OQ981691	HPIV1/China_Beijing/BCH20160495/2016	China	CHN	Asia	2016	C
OQ981690	HPIV1/China_Beijing/BCH20160432/2016	China	CHN	Asia	2016	B
OQ981689	HPIV1/China_Beijing/BCH20170406/2017	China	CHN	Asia	2017	B
OQ981688	HPIV1/China_Beijing/BCH20150558/2015	China	CHN	Asia	2015	D
OQ981687	HPIV1/China_Ningxia/YC19192/2020	China	CHN	Asia	2020	B
OQ981686	HPIV1/China_Ningxia/YC19111/2019	China	CHN	Asia	2019	B
OQ981685	HPIV1/China_Ningxia/YC19076/2019	China	CHN	Asia	2019	B
OQ981684	HPIV1/China_Ningxia/YC19062/2019	China	CHN	Asia	2019	B
OQ981683	HPIV1/China_Ningxia/YC18154/2018	China	CHN	Asia	2018	B
OQ981682	HPIV1/China_Ningxia/YC18101/2018	China	CHN	Asia	2018	B
OQ981681	HPIV1/China_Ningxia/YC18091/2018	China	CHN	Asia	2018	C
OQ981680	HPIV1/China_Ningxia/YC18090/2018	China	CHN	Asia	2018	C
OQ981679	HPIV1/China_Ningxia/YC17091/2017	China	CHN	Asia	2017	C
OQ981678	HPIV1/China_Ningxia/YC17088/2017	China	CHN	Asia	2017	B
OQ981677	HPIV1/China_Ningxia/YC17073/2017	China	CHN	Asia	2017	B
OQ981676	HPIV1/China_Zhejiang/WZ17313/2018	China	CHN	Asia	2018	B
OQ981675	HPIV1/China_Zhejiang/WZ17307/2018	China	CHN	Asia	2018	B
OQ981674	HPIV1/China_Zhejiang/WZ17271/2018	China	CHN	Asia	2018	B
OQ981673	HPIV1/China_Zhejiang/WZ17141/2018	China	CHN	Asia	2018	D
OQ981672	HPIV1/China_Zhejiang/WZ17106/2018	China	CHN	Asia	2018	D
OQ981671	HPIV1/China_Guizhou/GY18190/2018	China	CHN	Asia	2018	B
OQ981670	HPIV1/China_Guizhou/GY18189/2018	China	CHN	Asia	2018	B
OQ981669	HPIV1/China_Beijing/BCH19192/2019	China	CHN	Asia	2019	B
OQ981668	HPIV1/China_Beijing/BCH19213/2019	China	CHN	Asia	2019	B
OQ981667	HPIV1/China_Beijing/BCH19055/2019	China	CHN	Asia	2019	B
PP334257	HPIV1/USA/10T5/2013	USA	USA	North America	2013
PP334256	HPIV1/USA/8P8/2011	USA	USA	North America	2011	C
PP334255	HPIV1/USA/8N10/2011	USA	USA	North America	2011	C
PP334254	HPIV1/USA/8N5/2011	USA	USA	North America	2011	C
PP334253	HPIV1/USA/8M8/2011	USA	USA	North America	2011	B
PP334252	HPIV1/USA/8L6/2011	USA	USA	North America	2011	B
PP334251	HPIV1/USA/8H8/2011	USA	USA	North America	2011	B
PP334250	HPIV1/USA/8H4/2011	USA	USA	North America	2011	B
PP334249	HPIV1/USA/5O2/2010	USA	USA	North America	2010	B
PP334248	HPIV1/USA/5K4/2009	USA	USA	North America	2009	B
PP334247	HPIV1/USA/5H5/2009	USA	USA	North America	2009	B
PP334246	HPIV1/USA/4R7/2009	USA	USA	North America	2009	B
PP334245	HPIV1/USA/4L8/2009	USA	USA	North America	2009	B
PP334244	HPIV1/USA/4L7/2009	USA	USA	North America	2009	B
PP334243	HPIV1/USA/4I3/2009	USA	USA	North America	2009	B
PP334242	HPIV1/USA/4C5/2009	USA	USA	North America	2009	B
PP334241	HPIV1/USA/12R8/2016	USA	USA	North America	2016
PP334240	HPIV1/USA/12P7/2016	USA	USA	North America	2016	C
PP334239	HPIV1/USA/12O5/2015	USA	USA	North America	2015	C
PP334238	HPIV1/USA/12N5/2015	USA	USA	North America	2015	B
PP334237	HPIV1/USA/12N4/2015	USA	USA	North America	2015	B
PP334236	HPIV1/USA/12N3/2015	USA	USA	North America	2015	B
PP334235	HPIV1/USA/12M10/2015	USA	USA	North America	2015	B
PP334234	HPIV1/USA/11E1/2013	USA	USA	North America	2013	B
PP334233	HPIV1/USA/11D4/2013	USA	USA	North America	2013	B
PP334232	HPIV1/USA/11C5/2013	USA	USA	North America	2013	C
PP334231	HPIV1/USA/11C3/2013	USA	USA	North America	2013	C
PP334230	HPIV1/USA/11B10/2013	USA	USA	North America	2013	C
PP334229	HPIV1/USA/11B4/2013	USA	USA	North America	2013	C
PP334228	HPIV1/USA/11B3/2013	USA	USA	North America	2013	C
PP334227	HPIV1/USA/11B1/2013	USA	USA	North America	2013	C
PP334226	HPIV1/USA/10J6/2013	USA	USA	North America	2013	C
PP334225	HPIV1/USA/9T6/2012	USA	USA	North America	2012	C
PP334224	HPIV1/USA/9S6/2012	USA	USA	North America	2012	C
PP334223	HPIV1/USA/9R7/2012	USA	USA	North America	2012	C
PP334222	HPIV1/USA/9R5/2012	USA	USA	North America	2012	C
PP334221	HPIV1/USA/9R4/2012	USA	USA	North America	2012	C
PP334220	HPIV1/USA/9R3/2012	USA	USA	North America	2012	C
PP334219	HPIV1/USA/9O10/2012	USA	USA	North America	2012	C
PP334218	HPIV1/USA/9O4/2012	USA	USA	North America	2012	C
PP334217	HPIV1/USA/9B8/2012	USA	USA	North America	2012	C
PP334216	HPIV1/USA/9A5/2012	USA	USA	North America	2012
PP334215	HPIV1/USA/8R6/2011	USA	USA	North America	2011	C
PP334214	HPIV1/USA/8R4/2011	USA	USA	North America	2011	C
PP334213	HPIV1/USA/8P5/2011	USA	USA	North America	2011	C
PP334212	HPIV1/USA/8O9/2011	USA	USA	North America	2011	B
PP334211	HPIV1/USA/8N8/2011	USA	USA	North America	2011	C
PP334210	HPIV1/USA/8N6/2011	USA	USA	North America	2011	C
PP334209	HPIV1/USA/8N3/2011	USA	USA	North America	2011	C
PP334208	HPIV1/USA/8N2/2011	USA	USA	North America	2011	C
PP334207	HPIV1/USA/8L10/2011	USA	USA	North America	2011	C
PP334206	HPIV1/USA/8L9/2011	USA	USA	North America	2011	B
PP334205	HPIV1/USA/8I6/2011	USA	USA	North America	2011	C
PP334204	HPIV1/USA/5T3/2010	USA	USA	North America	2010	C
PP334203	HPIV1/USA/5T2/2010	USA	USA	North America	2010	C
PP334202	HPIV1/USA/5S8/2010	USA	USA	North America	2010	C
PP334201	HPIV1/USA/5S7/2010	USA	USA	North America	2010	C
PP334200	HPIV1/USA/5L4/2009	USA	USA	North America	2009	B
PP334199	HPIV1/USA/5K1/2009	USA	USA	North America	2009	C
PP334198	HPIV1/USA/5H6/2009	USA	USA	North America	2009	C
PP334197	HPIV1/USA/5F6/2009	USA	USA	North America	2009	B
PP334196	HPIV1/USA/5E7/2009	USA	USA	North America	2009	C
PP334195	HPIV1/USA/4N7/2009	USA	USA	North America	2009	C
PP334194	HPIV1/USA/4M7/2009	USA	USA	North America	2009	B
PP334193	HPIV1/USA/2Q3/2020	USA	USA	North America	2020	B
PP334192	HPIV1/USA/2L7/2019	USA	USA	North America	2019	B
PP068618	HPIV1/USA/11K1/2014	USA	USA	North America	2014	C
MF973164	HPIV1/Seattle/USA/5S5/2010	USA	USA	North America	2010	B
MF554741	HPIV1/Seattle/USA/5E1/2009	USA	USA	North America	2009	B
MF554714	HPIV1/Seattle/USA/5M6/2009	USA	USA	North America	2009	B
MF554713	HPIV1/Seattle/USA/5N3/2009	USA	USA	North America	2009	B
MF554711	HPIV1/Seattle/USA/5A10/2009	USA	USA	North America	2009	C
MF554710	HPIV1/Seattle/USA/5F2/2009	USA	USA	North America	2009	C
MF554709	HPIV1/Seattle/USA/5N4/2009	USA	USA	North America	2009	C
MF166861	HPIV1/Seattle/USA/6F8/2010	USA	USA	North America	2010	C
KY967354	HPIV1/Seattle/USA/6D6/2010	USA	USA	North America	2010	C
KY967353	HPIV1/Seattle/USA/6F7/2010	USA	USA	North America	2010	B
KY674973	HPIV1/Seattle/USA/13A6/2016	USA	USA	North America	2016	C
KY674967	HPIV1/Seattle/USA/9S10/2012	USA	USA	North America	2012	C
KY674966	HPIV1/Seattle/USA/9O3/2012	USA	USA	North America	2012	C
KY674940	HPIV1/Seattle/USA/1P4/2009	USA	USA	North America	2009	C
OQ848552	HPIV1/USA/8E1/2011	USA	USA	North America	2011	B
MK989715	20693_68_HPIV1	Kenya	KEN	Africa	2010	B
MK167043	HPIV1/Los_Angeles/USA/CHLA36/2016	USA	USA	North America	2016	C
MK167042	HPIV1/Los_Angeles/USA/CHLA45/2017	USA	USA	North America	2017	B
MK167033	HPIV1/Seattle/USA/5T5/2005	USA	USA	North America	2005	C
MF554715	HPIV1/Seattle/USA/2D4	USA	USA	North America	N/A	B
MF554712	HPIV1/Seattle/USA/5E10	USA	USA	North America	N/A	C
MH892404	t146a291_HPIV1	Netherlands	NLD	Europe	2013	B
MH892403	t146a290_HPIV1	Netherlands	NLD	Europe	2013	B
JQ901987	HPIV1/WI/629-D00057/2009	USA	USA	North America	2009
JQ902010	HPIV1/WI/629-D02071/2010	USA	USA	North America	2010	C
JQ902009	HPIV1/WI/629-D02211/2010	USA	USA	North America	2010	C
JQ902008	HPIV1/WI/629-D01774/2009	USA	USA	North America	2009	C
JQ902007	HPIV1/WI/629-D02039/2009	USA	USA	North America	2009	C
JQ902006	HPIV1/WI/629-D01250/2009	USA	USA	North America	2009	B
JQ902005	HPIV1/WI/629-D02209/2009	USA	USA	North America	2009	C
JQ902004	HPIV1/WI/629-D01575/2009	USA	USA	North America	2009	C
JQ902003	HPIV1/WI/629-D01145/2009	USA	USA	North America	2009	B
JQ902002	HPIV1/WI/629-D02072/2009	USA	USA	North America	2009	B
JQ902001	HPIV1/WI/629-D01790/2009	USA	USA	North America	2009	C
JQ902000	HPIV1/WI/629-D01463/2009	USA	USA	North America	2009	C
JQ901999	HPIV1/WI/629-D02143/2009	USA	USA	North America	2009	C
JQ901998	HPIV1/WI/629-D00387/2009	USA	USA	North America	2009	C
JQ901997	HPIV1/WI/629-D01900/2009	USA	USA	North America	2009	B
JQ901996	HPIV1/WI/629-D01164/2009	USA	USA	North America	2009	C
JQ901995	HPIV1/WI/629-D01809/2009	USA	USA	North America	2009	C
JQ901994	HPIV1/WI/629-D02401/2009	USA	USA	North America	2009	C
JQ901993	HPIV1/WI/629-D02130/2009	USA	USA	North America	2009	C
JQ901992	HPIV1/WI/629-D01202/2009	USA	USA	North America	2009	C
JQ901991	HPIV1/WI/629-D01150/2009	USA	USA	North America	2009	C
JQ901990	HPIV1/WI/629-D02161/2009	USA	USA	North America	2009	C
JQ901989	HPIV1/WI/629-D00712/2009	USA	USA	North America	2009	C
JQ901988	HPIV1/WI/629-D01662/2009	USA	USA	North America	2009	C
JQ901986	HPIV1/WI/629-D01681/2009	USA	USA	North America	2009	C
JQ901985	HPIV1/WI/629-001/2009	USA	USA	North America	2009	B
JQ901984	HPIV1/WI/629-030/2007	USA	USA	North America	2007	B
JQ901983	HPIV1/WI/629-003/2007	USA	USA	North America	2007	B
JQ901982	HPIV1/WI/629-A31/2005	USA	USA	North America	2005	B
JQ901981	HPIV1/WI/629-010/1999	USA	USA	North America	1999	A
JQ901980	HPIV1/WI/629-009/1997	USA	USA	North America	1997	A
JQ901979	HPIV1/WI/629-007/1997	USA	USA	North America	1997
JQ901978	HPIV1/WI/629-008/1997	USA	USA	North America	1997	A
JQ901977	HPIV1/WI/629-006/1997	USA	USA	North America	1997	A
JQ901976	HPIV1/WI/629-003/1997	USA	USA	North America	1997	A
JQ901975	HPIV1/WI/629-001/1997	USA	USA	North America	1997	A
JQ901974	HPIV1/WI/629-005/1997	USA	USA	North America	1997	A
JQ901973	HPIV1/WI/629-004/1997	USA	USA	North America	1997	A
JQ901972	HPIV1/WI/629-002/1997	USA	USA	North America	1997	A
MG773273	HPIV1/BuenosAires/ARG/001/2016	Argentina	ARG	South America	2016	C
KF687309	HPIV1/MEX/447/2003	Mexico	MEX	North America	2003
KF530220	HPIV1/MEX/1842/2005	Mexico	MEX	North America	2005	B
KF530217	HPIV1/MEX/1521/2005	Mexico	MEX	North America	2005	B
KF530207	HPIV1/MEX/482/2003	Mexico	MEX	North America	2003
KF530196	HPIV1/MEX/3040/2006	Mexico	MEX	North America	2006	B
KF687316	HPIV1/USA/35745H/2011	USA	USA	North America	2011	C
KF687315	HPIV1/USA/32193A/2010	USA	USA	North America	2010	C
KF687314	HPIV1/FRA/30384043/2010	France	FRA	Europe	2010	C
KF687313	HPIV1/FRA/29221106/2009	France	FRA	Europe	2009	B
KF687312	HPIV1/FRA/27344044/2007	France	FRA	Europe	2007	B
KF687311	HPIV1/ZAF/879/2010	South Africa	ZAF	Africa	2010	C
KF687310	HPIV1/AUS/54/2007	Australia	AUS	Australia	2007
KF687308	HPIV1/USA/629-D02161/2009	USA	USA	North America	2009	C
KF687307	HPIV1/USA/629-D00712/2009	USA	USA	North America	2009	C
KF530224	HPIV1/FRA/31211174/2011	France	FRA	Europe	2011	C
KF530223	HPIV1/FRA/29212070/2009	France	FRA	Europe	2009	B
KF530222	HPIV1/CHE/1109273044/2011	Switzerland	CHE	Europe	2011	B
KF530221	HPIV1/AUS/53/2007	Australia	AUS	Australia	2007
KF530219	HPIV1/FRA/31026021/2011	France	FRA	Europe	2011	C
KF530218	HPIV1/FRA/30393061/2010	France	FRA	Europe	2010	C
KF530215	HPIV1/FRA/27343049/2007	France	FRA	Europe	2007	B
KF530213	HPIV1/USA/35686C/2011	USA	USA	North America	2011	C
KF530212	HPIV1/USA/38081A/2011	USA	USA	North America	2011	C
KF530211	HPIV1/USA/33095J/2011	USA	USA	North America	2011	C
KF530209	HPIV1/FRA/31225147/2011	France	FRA	Europe	2011	C
KF530205	HPIV1/AUS/57/2007	Australia	AUS	Australia	2007
KF530204	HPIV1/ZAF/2530/2008	South Africa	ZAF	Africa	2008	B
KF530203	HPIV1/USA/38078A/2011	USA	USA	North America	2011	C
KF530202	HPIV1/USA/629-2/2009	USA	USA	North America	2009	B
KF530198	HPIV1/MEX/495/2003	Mexico	MEX	North America	2003
PP591757	ASU105548	USA	USA	North America	2023	C
OR571883	C35	Spain	ESP	Europe	2014
ON778020	PIV1_4	USA	USA	North America	2020	C
ON778019	PIV1_3	USA	USA	North America	2020	C
ON778018	PIV1_2	USA	USA	North America	2019	C
ON778017	PIV1_1	USA	USA	North America	2019	C
LC720863	PIV1_Fukushima_O876_2019	Japan	JPN	Asia	2019	B
MH828707	vzhpiv15	Viet Nam	VNM	Asia	2014	B
MH828706	vzhpiv14	Viet Nam	VNM	Asia	2014	C
MH828705	vzhpiv13	Viet Nam	VNM	Asia	2015	C
MH828704	vzhpiv12	Viet Nam	VNM	Asia	2015	C
MH828703	vzhpiv11	Viet Nam	VNM	Asia	2014	B
LC654457	NIID_79081_1_2019	USA	USA	North America	2017	C
MW587045	S0594ZCJ	China	CHN	Asia	2017	C
MW575643	JL18058d5/2018	China	CHN	Asia	2018	D
MT232426	2019AZ	USA	USA	North America	2019	C
JQ901971	ATCC VR-94	USA	USA	North America	1957
MH685717	E0-033	Uganda	UGA	Africa	2013
KX639498	NM001	USA	USA	North America	2015	C
KX570602	AR001	USA	USA	North America	2015	C
KM190940	VIROAF9	Thailand	THA	Asia	2012	B

## Sheet: S1b
Table S1b. Genbank accession numbers of hPIV2 strains used to design the panel of primers
Accession numbers	Strain_or_isolate	Geo_loc_name	Country code	Region	Year	Clade	Subclade
NC003443	HPIV2-1990	Japan	JPN	Asia	1990	G4	G4b
OQ990773	HPIV2/China_Ningxia/YC17068/2017	China	CHN	Asia	2017	G1	G1a
OQ990772	HPIV2/China_Zhejiang/WZ17441/2019	China	CHN	Asia	2019	G1	G1a
OQ990771	HPIV2/China_Beijing/BCH19212/2019	China	CHN	Asia	2019	G1	G1a
OQ990770	HPIV2/China_Beijing/BCH20170457/2017	China	CHN	Asia	2017	G1	G1a
OQ990769	HPIV2/China_Beijing/BCH20170307/2017	China	CHN	Asia	2017	G3
OQ990768	HPIV2/China_Beijing/BCH20170272/2017	China	CHN	Asia	2017	G3
OQ990767	HPIV2/China_Beijing/BCH20170249/2017	China	CHN	Asia	2017	G1	G1a
OQ990766	HPIV2/China_Beijing/BCH20170155/2017	China	CHN	Asia	2017	G3
OQ990765	HPIV2/China_Beijing/BCH20160149/2016	China	CHN	Asia	2016	G1	G1a
PP334190	HPIV2/USA/13F6/2016	USA	USA	North America	2016	G4
PP334189	HPIV2/USA/11Q2/2014	USA	USA	North America	2014	G1	G1a
PP334188	HPIV2/USA/4D10/2009	USA	USA	North America	2009	G4
PP334187	HPIV2/USA/3P3/2009	USA	USA	North America	2009	G1	G1a
PP334186	HPIV2/USA/11Q10/2014	USA	USA	North America	2014	G1	G1a
PP334185	HPIV2/USA/11Q9/2014	USA	USA	North America	2014	G1	G1a
PP334184	HPIV2/USA/3M8/2009	USA	USA	North America	2009	G3
OQ848526	HPIV2/USA/7J4/2011	USA	USA	North America	2011	G3
OQ848525	HPIV2/USA/6R8/2010	USA	USA	North America	2010	G4
PP068619	HPIV2/USA/11O9/2014	USA	USA	North America	2014	G4
KY674955	HPIV2/Seattle/USA/6P4/2010	USA	USA	North America	2010	G3
KY674972	HPIV2/Seattle/USA/11R3/2014	USA	USA	North America	2014	G1	G1a
KY674971	HPIV2/Seattle/USA/11P5/2014	USA	USA	North America	2014	G3
KY674970	HPIV2/Seattle/USA/10J3/2013	USA	USA	North America	2013	G1	G1a
KY674969	HPIV2/Seattle/USA/10F10/2013	USA	USA	North America	2013	G3
KY674968	HPIV2/Seattle/USA/9T8/2012	USA	USA	North America	2012	G3
KY674965	HPIV2/Seattle/USA/9N8/2012	USA	USA	North America	2012	G3
KY674962	HPIV2/Seattle/USA/9I5/2012	USA	USA	North America	2012	G3
KY674961	HPIV2/Seattle/USA/10A2/2012	USA	USA	North America	2012	G1	G1a
KY674960	HPIV2/Seattle/USA/7S8/2011	USA	USA	North America	2011	G3
KY674958	HPIV2/Seattle/USA/6Q9/2010	USA	USA	North America	2010	G3
KY674957	HPIV2/Seattle/USA/6Q5/2010	USA	USA	North America	2010	G3
KY674956	HPIV2/Seattle/USA/6Q1/2010	USA	USA	North America	2010	G3
KY674954	HPIV2/Seattle/USA/6O5/2010	USA	USA	North America	2010	G3
KY674952	HPIV2/Seattle/USA/7B2/2010	USA	USA	North America	2010	G3
KY674951	HPIV2/Seattle/USA/7B1/2010	USA	USA	North America	2010	G3
KY674950	HPIV2/Seattle/USA/7A10/2010	USA	USA	North America	2010	G3
KY674949	HPIV2/Seattle/USA/7A6/2010	USA	USA	North America	2010	G3
KY674948	HPIV2/Seattle/USA/1C3/2009	USA	USA	North America	2009	G1	G1a
KY674947	HPIV2/Seattle/USA/1B6/2009	USA	USA	North America	2009	G1	G1a
KY674946	HPIV2/Seattle/USA/1A5/2009	USA	USA	North America	2009	G3
KY674945	HPIV2/Seattle/USA/7E7/2010	USA	USA	North America	2010	G3
KY674944	HPIV2/Seattle/USA/9E1/2012	USA	USA	North America	2012	G3
MF973165	HPIV2/Seattle/USA/7J3/2011	USA	USA	North America	2011	G3
KY986644	HPIV2/Seattle/USA/6R6/2010	USA	USA	North America	2015	G3
KY967352	HPIV2/Seattle/USA/6O5/2010	USA	USA	North America	2015	G3
KY986646	HPIV2/Seattle/USA/SC3002/2015	USA	USA	North America	2015	G1	G1a
KY986645	HPIV2/Seattle/USA/SC2761/2015	USA	USA	North America	2015	G1	G1a
MN369034	HPIV2/Seattle/USA/SC9949/2018	USA	USA	North America	2018	G1	G1a
MK167029	HPIV2/Los_Angeles/USA/CHLA26/2016	USA	USA	North America	2016	G3
MK167028	HPIV2/Los_Angeles/USA/CHLA9/2016	USA	USA	North America	2016	G1	G1a
MK167027	HPIV2/Los_Angeles/USA/CHLA18/2016	USA	USA	North America	2016	G1	G1c
MK167026	HPIV2/Los_Angeles/USA/CHLA20/2016	USA	USA	North America	2016	G1	G1a
MK167025	HPIV2/Los_Angeles/USA/CHLA23/2016	USA	USA	North America	2016	G1	G1a
MK167024	HPIV2/Los_Angeles/USA/CHLA31/2016	USA	USA	North America	2016	G1	G1a
MK167023	HPIV2/Los_Angeles/USA/CHLA34/2016	USA	USA	North America	2016	G3
MK167022	HPIV2/Los_Angeles/USA/CHLA40/2016	USA	USA	North America	2016	G1	G1a
MH892406	t146a293_HPIV2	Netherlands	NLD	Europe	2014	G1	G1a
MH892405	t146a292_HPIV2	Netherlands	NLD	Europe	2014	G3
MG773274	HPIV2/BuenosAires/ARG/001/2017	Argentina	ARG	South America	2017	G1	G1a
MH006627	HPIV2/VietNam/069/2010	Vietnam	VNM	Asia	2010	G3
MH006623	HPIV2/VietNam/008/2009	Vietnam	VNM	Asia	2009	G3
MF077313	hPIV2/USA/ACRI_0248/2017	USA	USA	North America	2017	G1	G1a
MF077312	hPIV2/USA/ACRI_0230/2017	USA	USA	North America	2017	G1	G1a
MF077311	hPIV2/USA/ACRI_0185/2016	USA	USA	North America	2016	G1	G1c
MG836425	HPIV2i/Zagreb.HR/42.14(1472)	Croatia	HRV	Europe	2014	G3
MG836424	HPIV2i/Zagreb.HR/50.12(3263)	Croatia	HRV	Europe	2012	G3
MG836423	HPIV2i/Zagreb.HR/38.12(2858)	Croatia	HRV	Europe	2012	G3
MG836422	HPIV2i/Zagreb.HR/49.11(17034)	Croatia	HRV	Europe	2011	G3
MG836421	HPIV2i/Zagreb.HR/47.11(16475)	Croatia	HRV	Europe	2011	G3
MG836420	HPIV2i/Zagreb.HR/50.16(2513)	Croatia	HRV	Europe	2016	G1	G1a
MG836419	HPIV2i/Zagreb.HR/49.16(2400)	Croatia	HRV	Europe	2016	G1	G1a
MG836418	HPIV2i/Zagreb.HR/49.15(1849)	Croatia	HRV	Europe	2015	G1	G1a
MG836417	HPIV2i/Zagreb.HR/47.15(1779)	Croatia	HRV	Europe	2015	G1	G1a
MG836416	HPIV2i/Zagreb.HR/47.14(1688)	Croatia	HRV	Europe	2014	G1	G1a
LC720870	PIV2_Fukushima_OR331_2021	Japan	JPN	Asia	2021	G1	G1a
LC720867	PIV2_Fukushima_O78_2018	Japan	JPN	Asia	2018	G1	G1a
LC720866	PIV2_Fukushima_O739_2019	Japan	JPN	Asia	2019	G1	G1a
MH828712	vzhpiv23	Vietnam	VNM	Asia	2015	G3
MH828711	vzhpiv22	Vietnam	VNM	Asia	2014	G3
MH828710	vzhpiv21	Vietnam	VNM	Asia	2014	G1	G1a
LC654458	NIID_56606_2_2019	USA	USA	North America	2016	G1	G1a
OM451136	ZJ-MO2	China	CHN	Asia	2019	G1	G1a
OM451137	ZJ-MO3	China	CHN	Asia	2019	G1	G1a
OL519582	xz023-orthorubulavirus-2	China	CHN	Asia	2018	G1	G1a
MW575645	WH17080d3/2017	China	CHN	Asia	2017	G1	G1c
MW575644	WH17030d1/2017	China	CHN	Asia	2017	G3
MT118716	2019_2885	USA	USA	North America	2019	G1	G1a
MT118675	2018_9783	USA	USA	North America	2018	G3
MT118669	2018_0072	USA	USA	North America	2018	G1	G1a
AB176531		Japan	JPN	Asia	2005	G4
KM190939	VIROAF10	Thailand	THA	Asia	2011	G3
FW584474	2010533484-A/31	Japan	JPN	Asia	2010	G1	G1a
FW584471	2010533484-A/28	Japan	JPN	Asia	2010	G4
AF533012	GREER	USA	USA	North America	2009	G4
AF533011	V98	USA	USA	North America	2002	G3
AF533010	V94	USA	USA	North America	2002	G1	G1a

## Sheet: S2a
Table S2a. Genbank accession numbers of forty one Russian hPIV1 sequences
Accession numbers	Strain_or_isolate	Geo_loc_name	Country code	Region	Year	Clade
PP886675	hPIV1/Russia/SPE-RII-600S/2018	Russia	RUS	Europe	2018	C
PP886676	hPIV1/Russia/SPE-RII-635S/2018	Russia	RUS	Europe	2018	C
PP886677	hPIV1/Russia/SPE-RII-3855S/2018	Russia	RUS	Europe	2018	B
PP886678	hPIV1/Russia/SPE-RII-4314S/2019	Russia	RUS	Europe	2019	B
PP886679	hPIV1/Russia/SPE-RII-4669S/2019	Russia	RUS	Europe	2019	C
PP886680	hPIV1/Russia/SPE-RII-39S/2019	Russia	RUS	Europe	2019	C
PP886681	hPIV1/Russia/SPE-RII-82S/2019	Russia	RUS	Europe	2019	B
PP886682	hPIV1/Russia/SPE-RII-88S/2019	Russia	RUS	Europe	2019	C
PP886683	hPIV1/Russia/SPE-RII-97S/2019	Russia	RUS	Europe	2019	C
PP886684	hPIV1/Russia/SPE-RII-103S/2019	Russia	RUS	Europe	2019	B
PP886685	hPIV1/Russia/SPE-RII-115S/2019	Russia	RUS	Europe	2019	B
PP886686	hPIV1/Russia/SPE-RII-135S/2019	Russia	RUS	Europe	2019	B
PP886687	hPIV1/Russia/SPE-RII-171S/2019	Russia	RUS	Europe	2019	C
PP886688	hPIV1/Russia/SPE-RII-192S/2019	Russia	RUS	Europe	2019	B
PP886689	hPIV1/Russia/SPE-RII-231S/2019	Russia	RUS	Europe	2019	C
PP886690	hPIV1/Russia/SPE-RII-241S/2019	Russia	RUS	Europe	2019	C
PP886691	hPIV1/Russia/SPE-RII-268S/2019	Russia	RUS	Europe	2019	B
PP886692	hPIV1/Russia/SPE-RII-366S/2019	Russia	RUS	Europe	2019	C
PP886693	hPIV1/Russia/SPE-RII-367S/2019	Russia	RUS	Europe	2019	C
PP886694	hPIV1/Russia/SPE-RII-406S/2019	Russia	RUS	Europe	2019	C
PP886695	hPIV1/Russia/SPE-RII-562S/2019	Russia	RUS	Europe	2019	C
PP886696	hPIV1/Russia/SPE-RII-1187S/2020	Russia	RUS	Europe	2020	C
PP886697	hPIV1/Russia/SPE-RII-1553S/2020	Russia	RUS	Europe	2020	C
PP886698	hPIV1/Russia/SPE-RII-2570S/2020	Russia	RUS	Europe	2020	C
PP886699	hPIV1/Russia/SPE-RII-3435S/2020	Russia	RUS	Europe	2020	C
PP886700	hPIV1/Russia/SPE-RII-29790S/2020	Russia	RUS	Europe	2020	B
PP886701	hPIV1/Russia/SPE-RII-23200S/2022	Russia	RUS	Europe	2022	C
PP886702	hPIV1/Russia/SPE-RII-23998S/2022	Russia	RUS	Europe	2022	C
PP886703	hPIV1/Russia/SPE-RII-24007S/2022	Russia	RUS	Europe	2022	C
PP886704	hPIV1/Russia/SPE-RII-27009S/2022	Russia	RUS	Europe	2022	C
PP886705	hPIV1/Russia/SPE-RII-29229S/2022	Russia	RUS	Europe	2022	C
PP886706	hPIV1/Russia/SPE-RII-31857S/2022	Russia	RUS	Europe	2022	C
PP886707	hPIV1/Russia/SPE-RII-971S/2022	Russia	RUS	Europe	2022	C
PP886708	hPIV1/Russia/SPE-RII-1502S/2022	Russia	RUS	Europe	2022	C
PP886709	hPIV1/Russia/SPE-RII-12076S/2023	Russia	RUS	Europe	2023	C
PP886710	hPIV1/Russia/SPE-RII-19169S/2023	Russia	RUS	Europe	2023	C
PP886711	hPIV1/Russia/SPE-RII-22561S/2023	Russia	RUS	Europe	2023	C
PP757764	hPIV1/Russia/SPE-RII-1874S/2023	Russia	RUS	Europe	2023	C
PP757765	hPIV1/Russia/SPE-RII-5007S/2023	Russia	RUS	Europe	2023	D
PP757766	hPIV1/Russia/SPE-RII-5536S/2023	Russia	RUS	Europe	2023	C
PP757767	hPIV1/Russia/SPE-RII-6452S/2023	Russia	RUS	Europe	2023	C

## Sheet: S2b
Table S2b. Genbank accession numbers of thirteen Russian hPIV2 sequences
Accession numbers	Strain_or_isolate	Geo_loc_name	Country code	Region	Year	Clade	Subclade
PP886712	hPIV2/Russia/SPE-RII-3681S/2018	Russia	RUS	Europe	2018	G1	G1a
PP886713	hPIV2/Russia/SPE-RII-3898S/2018	Russia	RUS	Europe	2018	G1	G1a
PP886714	hPIV2/Russia/SPE-RII-109S/2018	Russia	RUS	Europe	2018	G1	G1a
PP886715	hPIV2/Russia/SPE-RII-1178S/2020	Russia	RUS	Europe	2020	G1	G1a
PP886716	hPIV2/Russia/SPE-RII-3334S/2020	Russia	RUS	Europe	2020	G1	G1a
PP886717	hPIV2/Russia/SPE-RII-3410S/2020	Russia	RUS	Europe	2020	G3
PP886718	hPIV2/Russia/SPE-RII-2009S/2022	Russia	RUS	Europe	2022	G3
PP886719	hPIV2/Russia/SPE-RII-17155S/2023	Russia	RUS	Europe	2023	G1	G1a
PP886720	hPIV2/Russia/SPE-RII-19044S/2023	Russia	RUS	Europe	2023	G1	G1a
PP886721	hPIV2/Russia/SPE-RII-20781S/2023	Russia	RUS	Europe	2023	G3
PP886722	hPIV2/Russia/SPE-RII-22784S/2023	Russia	RUS	Europe	2023	G1	G1a
PP737253	hPiv2/Russia/SPE-RII-1090S/2023	Russia	RUS	Europe	2023	G1	G1a
PP737254	hPiv2/Russia/SPE-RII-2168S/2023	Russia	RUS	Europe	2023	G1	G1a

## Sheet: S3a
Table S3a. Genbank accession numbers of hPIV1 strains in the current study
Accession numbers	Strain_or_isolate	Geo_loc_name	Country code	Region	Year	Clade
AF457102	Washington 1964	USA	USA	North America	1964
JQ901980	HPIV1/WI/629-009/1997	USA	USA	North America	1997	I
JQ901975	HPIV1/WI/629-001/1997	USA	USA	North America	1997	I
JQ901977	HPIV1/WI/629-006/1997	USA	USA	North America	1997	I
JQ901972	HPIV1/WI/629-002/1997	USA	USA	North America	1997	I
JQ901976	HPIV1/WI/629-003/1997	USA	USA	North America	1997	I
JQ901973	HPIV1/WI/629-004/1997	USA	USA	North America	1997	I
JQ901979	HPIV1/WI/629-007/1997	USA	USA	North America	1997	II
JQ901978	HPIV1/WI/629-008/1997	USA	USA	North America	1997	I
JQ901981	HPIV1/WI/629-010/1999	USA	USA	North America	1999	I
JQ901982	HPIV1/WI/629-A31/2005	USA	USA	North America	2005	II
MK167033	HPIV1/Seattle/USA/5T5/2005	USA	USA	North America	2005	III
JQ901984	HPIV1/WI/629-030/2007	USA	USA	North America	2007	II
JQ901983	HPIV1/WI/629-003/2007	USA	USA	North America	2007	II
KY674940	HPIV1/Seattle/USA/1P4/2009	USA	USA	North America	2009	III
MF554741	HPIV1/Seattle/USA/5E1/2009	USA	USA	North America	2009	II
MF554714	HPIV1/Seattle/USA/5M6/2009	USA	USA	North America	2009	II
MF554713	HPIV1/Seattle/USA/5N3/2009	USA	USA	North America	2009	II
MF554711	HPIV1/Seattle/USA/5A10/2009	USA	USA	North America	2009	III
MF554710	HPIV1/Seattle/USA/5F2/2009	USA	USA	North America	2009	III
MF554709	HPIV1/Seattle/USA/5N4/2009	USA	USA	North America	2009	III
JQ902008	HPIV1/WI/629-D01774/2009	USA	USA	North America	2009	III
JQ902007	HPIV1/WI/629-D02039/2009	USA	USA	North America	2009	III
JQ901997	HPIV1/WI/629-D01900/2009	USA	USA	North America	2009	II
KF687308	HPIV1/USA/629-D02161/2009	USA	USA	North America	2009	III
KF687307	HPIV1/USA/629-D00712/2009	USA	USA	North America	2009	III
KF530202	HPIV1/USA/629-2/2009	USA	USA	North America	2009	II
KF687315	HPIV1/USA/32193A/2010	USA	USA	North America	2010	III
JQ902010	HPIV1/WI/629-D02071/2010	USA	USA	North America	2010	III
MF166861	HPIV1/Seattle/USA/6F8/2010	USA	USA	North America	2010	III
KY967354	HPIV1/Seattle/USA/6D6/2010	USA	USA	North America	2010	III
KY967353	HPIV1/Seattle/USA/6F7/2010	USA	USA	North America	2010	II
MF973164	HPIV1/Seattle/USA/5S5/2010	USA	USA	North America	2010	II
OQ848552	HPIV1/USA/8E1/2011	USA	USA	North America	2011	II
KF530212	HPIV1/USA/38081A/2011	USA	USA	North America	2011	III
KF530203	HPIV1/USA/38078A/2011	USA	USA	North America	2011	III
KY674967	HPIV1/Seattle/USA/9S10/2012	USA	USA	North America	2012	III
KY674966	HPIV1/Seattle/USA/9O3/2012	USA	USA	North America	2012	III
PP068618	HPIV1/USA/11K1/2014	USA	USA	North America	2014	III
KX639498	NM001	USA	USA	North America	2015	III
KX570602	AR001	USA	USA	North America	2015	III
KY674973	HPIV1/Seattle/USA/13A6/2016	USA	USA	North America	2016	III
MK167043	HPIV1/Los_Angeles/USA/CHLA36/2016	USA	USA	North America	2016	III
LC654457	NIID_79081_1_2019	USA	USA	North America	2017	III
MK167042	HPIV1/Los_Angeles/USA/CHLA45/2017	USA	USA	North America	2017	II
MT232426	2019AZ	USA	USA	North America	2019	III
ON778020	PIV1_4	USA	USA	North America	2020	III
ON778019	PIV1_3	USA	USA	North America	2020	III
ON778018	PIV1_2	USA	USA	North America	2019	III
ON778017	PIV1_1	USA	USA	North America	2019	III
LC720862	PIV1_Fukushima_O81_2018	Japan	JPN	Asia	2018	III
LC720863	PIV1_Fukushima_O876_2019	Japan	JPN	Asia	2019	II
LC764865	PIV1_Fukushima_O503_2019	Japan	JPN	Asia	2019	II
LC764864	PIV1_Fukushima_O425_2018	Japan	JPN	Asia	2018	II
LC764863	PIV1_Fukushima_O77_2018	Japan	JPN	Asia	2018	II
LC764862	PIV1_Fukushima_H171_2018	Japan	JPN	Asia	2018	II
MH828707	vzhpiv15	Viet Nam	VNM	Asia	2014	II
MH828706	vzhpiv14	Viet Nam	VNM	Asia	2014	III
MH828703	vzhpiv11	Viet Nam	VNM	Asia	2014	II
MH828705	vzhpiv13	Viet Nam	VNM	Asia	2015	III
MH828704	vzhpiv12	Viet Nam	VNM	Asia	2015	III
MW587045	S0594ZCJ	China	CHN	Asia	2017	III
MW575643	JL18058d5/2018	China	CHN	Asia	2018	II
MK989715	20693_68_HPIV1	Kenya	KEN	Africa	2010	II
MG773273	HPIV1/BuenosAires/ARG/001/2016	Argentina	ARG	South America	2016	III
KM190940	VIROAF9	Thailand	THA	Asia	2012	II
KF530198	HPIV1/MEX/495/2003	Mexico	MEX	North America	2003	II
KF530220	HPIV1/MEX/1842/2005	Mexico	MEX	North America	2005	II
KF530217	HPIV1/MEX/1521/2005	Mexico	MEX	North America	2005	II
KF530215	HPIV1/FRA/27343049/2007	France	FRA	Europe	2007	II
KF687312	HPIV1/FRA/27344044/2007	France	FRA	Europe	2007	II
KF687313	HPIV1/FRA/29221106/2009	France	FRA	Europe	2009	II
KF687314	HPIV1/FRA/30384043/2010	France	FRA	Europe	2010	III
KF530218	HPIV1/FRA/30393061/2010	France	FRA	Europe	2010	III
KF530209	HPIV1/FRA/31225147/2011	France	FRA	Europe	2011	III
KF530224	HPIV1/FRA/31211174/2011	France	FRA	Europe	2011	III
KF530204	HPIV1/ZAF/2530/2008	South Africa	ZAF	Africa	2008	II
KF687311	HPIV1/ZAF/879/2010	South Africa	ZAF	Africa	2010	III
KF687310	HPIV1/AUS/54/2007	Australia	AUS	Australia	2007	II
KF530221	HPIV1/AUS/53/2007	Australia	AUS	Australia	2007	II
KF530205	HPIV1/AUS/57/2007	Australia	AUS	Australia	2007	II
KF530222	HPIV1/CHE/1109273044/2011	Switzerland	CHE	Europe	2011	II
MH892403	t146a290_HPIV1	Netherlands	NLD	Europe	2013	II
MH892404	t146a291_HPIV1	Netherlands	NLD	Europe	2013	II

## Sheet: S3b
Table S3b. Genbank accession numbers of hPIV2 strains in the current study
Accession numbers	Strain_or_isolate	Geo_loc_name	Country code	Region	Year	Clade	Subclade
NC003443	HPIV2-1990	Japan	JPN	Asia	1990	G4	G4b
D00865	London	UK	GBR	Europe	1990	G4	G4b
AF533010	V94	USA	USA	North America	1994	G1	G1a
AF213352	PIV2/V9412-6	USA	USA	North America	2000	G1	G1a
HM460888	Riyadh 105/2009	Saudi Arabia	SAU	Asia	2009	G3
JF912194	Oklahoma/94/2009	USA	USA	North America	2009	G3
MG836422	HPIV2i/Zagreb.HR/49.11(17034)	Croatia	HRV	Europe	2011	G3
KT595233	HPIV2i/Zagreb.HR/42.12(2995)	Croatia	HRV	Europe	2012	G3
MG836424	HPIV2i/Zagreb.HR/50.12(3263)	Croatia	HRV	Europe	2012	G3
MG836423	HPIV2i/Zagreb.HR/38.12(2858)	Croatia	HRV	Europe	2012	G3
MG836425	HPIV2i/Zagreb.HR/42.14(1472)	Croatia	HRV	Europe	2014	G3
MG460784	HPIV2i/Zagreb.HR/03.17(228)	Croatia	HRV	Europe	2017	G3
AB189949	86–391	Japan	JPN	Asia	2004	G1	G1b
AB189950	76–86	Japan	JPN	Asia	2004	G1	G1b
AB189951	4–80	Japan	JPN	Asia	2004	G2
AB189952	TC-6482	Japan	JPN	Asia	2004	G2
AB189953	TC-6558	Japan	JPN	Asia	2004	G2
JF912196	Oklahoma/3955/2005	USA	USA	North America	2005	G2
AB189948	62-M786	Japan	JPN	Asia	2004	G4	G4a
AB367954	Greer-J1	Japan	JPN	Asia	2007	G4	G4b
DQ072589	PIV-2:Lyon/26056/1997	France	FRA	Europe	1997	G1	G1a
DQ072586	PIV-2:LYON/18620/2001	France	FRA	Europe	2001	G1	G1a
DQ072587	PIV-2:Lyon/20283/2001	France	FRA	Europe	2001	G1	G1a
DQ072588	PIV-2:20435/Lyon/2001	France	FRA	Europe	2001	G1	G1a
JF912195	Oklahoma/283/2009	USA	USA	North America	2009	G1	G1a
MG836418	HPIV2i/Zagreb.HR/49.15(1849)	Croatia	HRV	Europe	2015	G1	G1a
MG836417	HPIV2i/Zagreb.HR/47.15(1779)	Croatia	HRV	Europe	2015	G1	G1a
MG836419	HPIV2i/Zagreb.HR/49.16(2400)	Croatia	HRV	Europe	2016	G1	G1a
MG836420	HPIV2i/Zagreb.HR/50.16(2513)	Croatia	HRV	Europe	2016	G1	G1a
MG460781	HPIV2i/Zagreb.HR/50.16(2514)	Croatia	HRV	Europe	2016	G1	G1a
